# Supplementary material for: Drought and Heat Stress Impacts on Phenolic Acids Accumulation in Durum Wheat Cultivars
Source: Foods. 2021 Sep 10;10(9):2142. doi: 10.3390/foods10092142 (PMC8468590; doi:10.3390/foods10092142)
Supplement: Supplementary file 1 [file foods-10-02142-s001.zip]

Archive with 1 entries (1 files):
- foods-1341612-supplementary.pdf
